# Supplementary material for: Knowledge, Attitudes, and Practices of Dental Practitioners in Providing Care to Children in Out-of-Home Care: A Scoping Review
Source: Int J Environ Res Public Health. 2024 Jun 19;21(6):802. doi: 10.3390/ijerph21060802 (PMC11204082; doi:10.3390/ijerph21060802)
Supplement: Supplementary file 1 [file ijerph-21-00802-s001.zip]

Archive with 1 entries (1 files):
- ijerph-3033762-supplementary.pdf
